# Supplementary material for: Towards Mapping of the Human Brain N-Glycome with Standardized Graphitic Carbon Chromatography
Source: Biomolecules. 2022 Jan 6;12(1):85. doi: 10.3390/biom12010085 (PMC8774104; doi:10.3390/biom12010085)
Supplement: Supplementary file 1 [file biomolecules-12-00085-s001.zip]

Archive with 1 entries (1 files):
- biomolecules-1532158-SI.pdf
